# Supplementary material for: Novel Microemulsions with Essential Oils for Environmentally Friendly Cleaning of Copper Cultural Heritage Artifacts
Source: Nanomaterials (Basel). 2023 Aug 26;13(17):2430. doi: 10.3390/nano13172430 (PMC10490116; doi:10.3390/nano13172430)
Supplement: Supplementary file 1 [file nanomaterials-13-02430-s001.zip]

Archive with 1 entries (1 files):
- nanomaterials-2558932-supplementary.pdf
